# Supplementary material for: AI in Dermato-Oncology: Diagnostic Performance and Prompt-Injection Vulnerability of Vision–Language Models in Dermoscopic Skin Cancer Assessment
Source: Cancers (Basel). 2026 May 27;18(11):1750. doi: 10.3390/cancers18111750 (PMC13255884; doi:10.3390/cancers18111750)
Supplement: Supplementary file 1 [file cancers-18-01750-s001.zip]

Archive with 2 entries (2 files):
- S1. Prompt.pdf
- S2 Dataset inventory.pdf
